# Supplementary material for: Metabolomics Technologies for the Identification and Quantification of Dietary Phenolic Compound Metabolites: An Overview
Source: Antioxidants (Basel). 2021 May 25;10(6):846. doi: 10.3390/antiox10060846 (PMC8229076; doi:10.3390/antiox10060846)
Supplement: Supplementary file 1 [file antioxidants-10-00846-s001.zip]

Archive with 1 entries (1 files):
- antioxidants-1202983-supplementary.pdf
